# Supplementary material for: Feedback between megathrust earthquake cycle and plate convergence
Source: Sci Rep. 2023 Oct 30;13:18623. doi: 10.1038/s41598-023-45753-5 (PMC10616103; doi:10.1038/s41598-023-45753-5)
Supplement: Supplementary file 2 — Supplementary Information 2. [file 41598_2023_45753_MOESM2_ESM.csv]

EISL -109.3833 -27.1482 67.94 -6.437 0.97 0.923
GALA -90.3036 -0.7427 51.147 13.587 1.043 0.927
