# Supplementary material for: Feedback between megathrust earthquake cycle and plate convergence
Source: Sci Rep. 2023 Oct 30;13:18623. doi: 10.1038/s41598-023-45753-5 (PMC10616103; doi:10.1038/s41598-023-45753-5)
Supplement: Supplementary file 3 — Supplementary Information 3. [file 41598_2023_45753_MOESM3_ESM.csv]

EISL -109.3833 -27.1482 67.443 -7.349 0.843 0.768
GALA -90.3036 -0.7427 51.2 13.478 1.012 0.917
