# Supplementary material for: Feedback between megathrust earthquake cycle and plate convergence
Source: Sci Rep. 2023 Oct 30;13:18623. doi: 10.1038/s41598-023-45753-5 (PMC10616103; doi:10.1038/s41598-023-45753-5)
Supplement: Supplementary file 5 — Supplementary Information 5. [file 41598_2023_45753_MOESM5_ESM.csv]

GLPS -90.3037 -0.743 50.255 10.659 0.336 0.356
ISPA -109.3444 -27.125 66.578 -5.519 0.455 0.46
