# Supplementary material for: Feedback between megathrust earthquake cycle and plate convergence
Source: Sci Rep. 2023 Oct 30;13:18623. doi: 10.1038/s41598-023-45753-5 (PMC10616103; doi:10.1038/s41598-023-45753-5)
Supplement: Supplementary file 6 — Supplementary Information 6. [file 41598_2023_45753_MOESM6_ESM.csv]

BRAZ -47.8779 -15.9475 -7.699 11.025 2.556 2.333
FORT -38.4256 -3.8774 -6.555 13.041 1.164 0.816
KOUR -52.806 5.2522 -5.793 12.416 1.56 1.16
LPGS -57.9323 -34.9067 -3.057 11.309 1.163 0.992
UFPR -49.231 -25.4484 -5.349 13.791 1.153 1.1
