# Supplementary material for: Feedback between megathrust earthquake cycle and plate convergence
Source: Sci Rep. 2023 Oct 30;13:18623. doi: 10.1038/s41598-023-45753-5 (PMC10616103; doi:10.1038/s41598-023-45753-5)
Supplement: Supplementary file 7 — Supplementary Information 7. [file 41598_2023_45753_MOESM7_ESM.csv]

BRAZ -47.8779 -15.9475 -2.658 10.792 1.188 1.159
FORT -38.4256 -3.8774 -6.089 13.047 1.038 0.73
KOUR -52.806 5.2522 -6.04 12.236 1.324 0.927
LPGS -57.9323 -34.9067 -2.715 11.447 1.077 0.96
UFPR -49.231 -25.4484 -3.379 12.402 0.868 0.823
