# Supplementary material for: Feedback between megathrust earthquake cycle and plate convergence
Source: Sci Rep. 2023 Oct 30;13:18623. doi: 10.1038/s41598-023-45753-5 (PMC10616103; doi:10.1038/s41598-023-45753-5)
Supplement: Supplementary file 8 — Supplementary Information 8. [file 41598_2023_45753_MOESM8_ESM.csv]

BELE -48.4625 -1.4088 -4.171 12.127 0.489 0.547
BOMJ -43.4217 -13.2556 -5.458 13.195 0.535 0.539
BRAZ -47.8779 -15.9475 -3.659 13.119 0.513 0.495
BRFT -38.4255 -3.8774 -3.922 9.479 0.45 0.997
BUE1 -58.5193 -34.5737 2.097 14.065 0.488 0.524
BUE2 -58.5193 -34.5737 2.045 14.007 0.502 0.527
CAYN -52.31 4.9488 -5.101 12.417 0.717 0.696
CHPI -44.9852 -22.6871 -3.313 12.867 0.375 0.432
CRA1 -39.4156 -7.238 -17.35 9.424 1.388 1.966
CUIB -56.0699 -15.5553 -2.096 11.6 0.549 0.532
GVA1 -41.9576 -18.8556 -3.427 12.671 0.42 0.557
IGM1 -58.4393 -34.5722 0.17 10.998 0.415 0.523
IMPZ -47.4972 -5.4918 -4.089 13.657 0.468 0.545
KOUR -52.806 5.2522 -1.902 13.875 1.249 0.908
LHCL -65.5952 -38.0027 0.58 10.758 0.365 0.496
LPGS -57.9323 -34.9067 0.093 11.565 0.405 0.595
MAPA -51.0973 0.0467 -5.21 12.988 0.443 0.488
MCLA -43.8813 -16.7204 -3.253 12.974 0.461 0.387
NAUS -60.055 -3.0229 -3.789 11.825 0.45 0.523
NEIA -47.925 -25.0202 -2.683 12.844 0.38 0.512
PMB1 -55.1449 5.8282 -4.856 13.546 0.75 0.656
POAL -51.1198 -30.074 -1.559 12.541 0.724 0.785
POVE -63.8963 -8.7093 -4 12.768 0.563 0.708
PPTE -51.4085 -22.1199 -2.058 13.047 0.39 0.479
RECF -34.9515 -8.051 -4.489 12.365 0.63 0.603
RIOD -43.3063 -22.8178 -3.927 13.357 0.529 0.513
RWSN -65.1072 -43.2989 -1.204 11.264 0.383 0.471
SMAR -53.7166 -29.7189 -1.608 11.888 0.492 0.52
SRZN -55.2031 5.4556 -4.687 12.528 0.488 0.536
TUCU -65.2304 -26.8433 2.872 9.697 1.142 1.118
UCOR -64.1935 -31.435 1.649 12.592 0.541 0.692
UFPR -49.231 -25.4484 -2.033 12.404 0.472 0.582
UNSA -65.4076 -24.7275 3.823 14.893 1.393 0.934
VARG -45.4349 -21.5427 -3.226 11.657 0.494 0.645
VBCA -62.2692 -38.7008 0.367 11.847 0.45 0.613
VICO -42.87 -20.7615 -3.764 13.345 0.57 0.832
