# Supplementary material for: Feedback between megathrust earthquake cycle and plate convergence
Source: Sci Rep. 2023 Oct 30;13:18623. doi: 10.1038/s41598-023-45753-5 (PMC10616103; doi:10.1038/s41598-023-45753-5)
Supplement: Supplementary file 9 — Supplementary Information 9. [file 41598_2023_45753_MOESM9_ESM.csv]

BELE -48.4626 -1.4088 -4.47 12.144 0.459 0.468
BOMJ -43.4217 -13.2556 -5.123 12.974 0.463 0.432
BRAZ -47.8779 -15.9475 -4.258 12.619 0.486 0.473
BUE1 -58.5193 -34.5737 0.513 13.25 0.504 0.498
CHPI -44.9852 -22.6871 -3.466 12.631 0.303 0.371
CRA1 -39.4156 -7.238 -4.716 11.131 2.984 1.209
CUIB -56.0699 -15.5553 -2.592 11.734 0.448 0.448
GVA1 -41.9576 -18.8556 -3.797 13.089 0.362 0.45
IGM1 -58.4393 -34.5722 0.065 10.866 0.402 0.522
IMPZ -47.4972 -5.4918 -4.109 13.62 0.458 0.548
KOUR -52.806 5.2522 -1.347 15.033 0.964 1.125
LHCL -65.5952 -38.0027 0.698 10.8 0.354 0.468
LPGS -57.9323 -34.9067 -0.365 11.385 0.356 0.479
MCLA -43.8813 -16.7204 -3.388 12.77 0.393 0.355
NEIA -47.925 -25.0202 -2.689 12.626 0.356 0.428
POAL -51.1198 -30.074 -2.014 11.984 0.515 0.647
PPTE -51.4085 -22.1199 -2.065 13.012 0.345 0.43
PRMA -51.9384 -23.4097 9.524 13.559 0.883 1.076
RECF -34.9515 -8.051 -4.146 11.838 0.506 0.509
RIOD -43.3063 -22.8178 -4 12.766 0.418 0.494
RWSN -65.1072 -43.2989 -1.354 10.839 0.316 0.425
SMAR -53.7166 -29.7189 -2.019 11.473 0.399 0.46
TUCU -65.2304 -26.8433 2.933 9.746 1.148 1.104
UCOR -64.1935 -31.435 1.868 12.383 0.498 0.624
UFPR -49.231 -25.4484 -2.286 11.738 0.356 0.495
UNSA -65.4076 -24.7275 4.59 13.224 0.88 0.8
VARG -45.4349 -21.5427 -3.037 11.645 0.378 0.501
VBCA -62.2692 -38.7008 0.056 11.317 0.386 0.53
VICO -42.87 -20.7615 -3.729 13.344 0.569 0.822
